# Supplementary material for: Genome-wide loss-of-function analysis of deubiquitylating enzymes for zebrafish development
Source: BMC Genomics. 2009 Dec 30;10:637. doi: 10.1186/1471-2164-10-637 (PMC2809080; doi:10.1186/1471-2164-10-637)
Supplement: Additional file 2 — Reported DUB functions between 2005-2009. [file 1471-2164-10-637-S2.XLS]

## Sheet: Additional file 2
Additional file 2
Title: Reported DUB functions between 2005-2009
File format: XLS
Name	Functions	References
USP
CYLD	Regulate spermatogenesis; Act as a negative regulator of RIG-I-mediated antiviral response; Regulate microtubule dynamics; Involve in cell migration; Negatively regulate the RANK signaling and osteoclastogenesis	Wright et al. (2007); Friedman et al. (2008); Gao et al. (2008); Jin et al. (2008)
USP1	Regulate the Fanconi anemia pathway, DNA crosslink repair	Cohn et al. (2007); Oestergaard et al. (2007)
USP2	Regulate the p53 pathway and the epithelial sodium channel	Stevenson et al. (2007); Verrey et al. (2008)
USP3	Act as a chromatin modifier in the maintenance of genome integrity	Nicassio et al. (2007)
USP4	Regulate A2A receptor; Involve in Wnt signaling pathway	Milojevic et al. (2006); Toews (2006); Zhao et al. (2009)
USP5	Regulate unanchored polyubiqutin and the activation of p53	Dayal et al. (2009)
USP7	Interact with the Herpes simplex virus protein ICP0; Modulate TLR-mediated innate response; Regulate ubiquitin E3 ligase MARCH7; Regulate Claspin stability	Antrobus and Boutell (2008); Daubeuf et al. (2008); Nathan et al. (2008); Faustrup et al. (2009)
USP8	Mediate epidermal growth factor receptor (EGFR); Regulate the level of protein ubiquitylation, cargo sorting and membrane traffic on endosome; Require for receptor tyrosine kinase stability and endocytic trafficking in vivo	Alwan and van Leeuwen. (2007); Mizuno et al. (2005, 2007); Niendorf et al. (2008)
USP9	Regulate ubiquitin E3 ligase MARCH7 and the AMPK-related protein kinase	Nathan et al. (2008); Thomson et al. (2008)
USP10	Modulate androgen receptor function; Increase ENaC cell surface expression	Butterworth and Johnson. (2008)
USP11	Regulate Ikappa B kinase alpha (IKKalpha)-p53 signaling pathway; Stabilzes HPV-16E6, Modulate the E7 biologival avtiviies	Yamaguchi et al. (2007). Lin et al. (2008)
USP14	Maintain the cellular levels of monomeric ubiquitin; Control the fate of proteins that regulate tumor invasion and metastasis; affect hippocampal synaptic transmission; Involve in CXCR4 degradation and chemotaxis; Inhibit ER-associated degradation	Anderson et al. (2005); Shinji et al. (2006); Walters et al. (2008); Mines et al. (2009); Nagai et al. (2009)
USP15	Microtubule filament stability	Peth et al. (2007)
USP16	Regulate cell cycle progression and gene expression	Joo et al. (2007)
USP18	Regulate Isg15 expression, BCR-ABL leukemogenesis, and fetal development; Promote reduced replication of PRRSV; Act as a regulator of epidermal growth factor receptor synthesis	Rempel et al. (2007); Yan et al. (2007); Ait-Ali et al. (2009); Duex and Sorkin (2009)
USP19	Regulate skeletal muscle during catabolic states; Stabilize KPC1 to support cell proliferation	Combaret et al. (2005); Lu et al. (2009)
USP20	Involve in carcinogenesis	Nicholson et al. (2007)
USP21	Regulate the transcriptional initiation by catalyzing the hydrolysis of ubH2A	Nakagawa et al. (2008)
USP22	Regulate transcription and cell-cycle progression; Reverse the polycomb-catalyzed ubiquitylation of histone H2A	Zhang et al. (2008)
USP24	May involve in Parkinson disease	Oliveira et al. (2005); Li et al. (2006)
USP25	May involve in lung cancer	Yamada et al. (2008)
USP28	Regulate myc protein stability in response to DNA damage	Zhang et al. (2006); Popov et al. (2007a, b)
USP30	Regulate the mitochondrial dynamics in mammalian cells	Nakamura and Hirose (2008)
USP31	Regulate the activation of NF-kappaB by the TNF receptor family	Tzimas et al. (2006)
USP32	Re-arrangements and fusions with COL1A1 in bone cancer	Panagopoulos et al. (2008); Sukov et al. (2008)
USP33	Regulate thyroid hormone activation	Allen and Bycroft (2007)
USP36	Involve in ovarian cance; Regulate the structure and function of nucleoli	Li et al. (2008); Endo et al. (2009)
USP39	Essential for mitotic spindle checkpoint integrity	van Leuken et al. (2008)
USP40	Involve in Parkinson disease	Li et al. (2006)
USP42	Involve in embryogenesis and spermatogenesis in mouse	Kim et al. (2007)
USP44	Act as a critical regulator of the spindle checkpoint in mitosis	Stegmeier et al. (2007)
USP49	Involve in cell cycle control in breast cancer	Azzato et al. (2008)
OTU
OTUB1	Acts as a YpkA substrate; Regulate T cell anergy via GRAIL; Involve in neurodengenerative diseases; Involve in RNA processing and cell adhesion and morphology	Juris et al. (2006); Soares et al. (2004); Xia et al. (2008); Edelmann et al. (2009)			`
OTUD4	Involve in DNA methylation; Relate to breast cancer; Act as a tumor supressor	Feng et al. (2007); Wu et al. (2007); Guo et al. (2008)
OTUD7B	Suppress NF-kappaB	Enesa et al. (2008)
PARP11	Involve in celluar apoptotic response	Cherian et al. (2008)
TNFAIP3	Involve in brest cancer and systemic lupus erythematosus; Affect T cell-mediated suppression; Act as a feedback inhibitor of NF-kappaB	Li et al. (2008); Graham et al. (2008); Song et al. (2008); Novak et al. (2009)
VCPIP1	Require for homotypic fusion events in Golgi cisternae regrowth after mitosis	Kano et al. (2005)
ZRANB1	Regulate Wnt-induced transcription in mammalian and Drosophila cells	Tran et al. (2008)
UCH
BAP1	Assocaite with cell cycle regulation; Act as a tumor suppressor; Regulate cell growth	Misaghi et al. (2008); Ventii et al. (2008); Machida et al. (2009)
UCHL1	Associate with neurodegenerative disorders; Involve in germ cell apoptosis; Act as a functional tumor suppressor; Regulate B-cell proliferation and integrin activation; Play a role in podocyte differentiation and injury	Gong and Leznik (2007); Kwon (2007); Yu et al. (2008); Rolen et al. (2008); Meyer-Schwesinger et al. (2008)
UCHL3	Involve in spatial learning and working memory; Regulate the apical membrane recycling of the epithelial sodium channel; Involve in germ cell apoptosis	Wood et al. (2005); Butterworth et al. (2007); Kwon (2007)
UCHL5	Play role in ubiquitin isopeptidase activity in the 19S proteasome regulatory complex; Associated with the human Ino80 chromatin-remodeling complex (hINO80)	Yao et al. (2006, 2008)
JAMM
COPS5	Chromosomal assignment; Relate to human breast cancer; Involve in mitochondrial apoptosis; Enhance proliferation and maintenance of hematopoietic progenitors; Act as a target of EGFR signaling in Eralpha-negative breast cancer	Wu et al. (2007); Hsu et al. (2008); Liu et al. (2008); Mori et al. (2008); Wang et al. (2008)
COPS6	Modify the COP9 complex in apoptosis; Chromosomal assignment	da Silca Correia et al. (2007); Wu et al. (2007)
EIF3H	Translation regulation and initiation	Kim et al. (2004); Kim et al. (2007)
MYSM1	Involve in chromatin components; Coordiate histone acetylation	Yonevama et al. (2007); Zhu et al. (2007)
PRPF8	Pre-mRNA splicing factor gene; Relate to retinitis pigmentosa; Unwinding of U4/U6 snRNAs	Martinez-Gimeno et al. (2003); Pena et al. (2007); Gamundi et al. (2008); Maeder et al. (2009)
PSMD7	Form complex with NAC1 for synaptic remodeling; Protein degradation	Shen et al. (2007); Castorena-Torres et al. (2008)
PSMD14	Important regulator of cell proliferation, differentiation, survival, and death; Essential for cell viability	Nabhan and Ribeiro (2006); Gallery et al. (2007)
STAMBP	Regulate calcium-sensing receptor signaling; Clear ubiquitinated cargo from endosomes; acts as a functional coponent of the multivesicular body pathway	Herrera-Vigenor et al. (2006); Kyuuma et al. (2007); Ma et al. (2007)
STAMBP-like1	Interact with clathrin coat on the early endosomal membrane	Nakamura et al. (2006)
Functions reported in Cell paper (Nijman et al. 2005) are not included in this table.

## Sheet: Reference List
1	Ait-Ali T, Wilson AW, Finlayson H, Carré W, Chakravarthy Ramaiahgari S, Westcott DG et al.: Functional analysis of the porcine USP18 and its role during porcine arterivirus replication. Gene 2009.
2	Allen MD, Bycroft M: The solution structure of the ZnF UBP domain of USP33/VDU1. Protein Sci 2007, 16: 2072-2075.
3	Alwan HA, van Leeuwen JE: UBPY-mediated epidermal growth factor receptor (EGFR) de-ubiquitination promotes EGFR degradation. J Biol Chem 2007, 282: 1658-1669.
4	Anderson C, Crimmins, Wilson JA, Korbel GA, Ploegh HL, Wilson SM: Loss of Usp14 results in reduced levels of ubiquitin in ataxia mice. J Neurochem 2005, 95: 724-731.
5	Antrobus R, Boutell C: Identification of a novel higher molecular weight isoform of USP7/HAUSP that interacts with the Herpes simplex virus type-1 immediate early protein ICP0. Virus Res 2008, 137: 64-71.
6	Azzato EM, Driver KE, Lesueur F, Shah M, Greenberg D, Easton DF et al.: Effects of common germline genetic variation in cell cycle control genes on breast cancer survival: results from a population-based cohort. Breast Cancer Res 2008, 10: 47.
7	Butterworth MB, Edinger RS, Ovaa H, Burg D, Johnson JP, Frizzell RA: The deubiquitinating enzyme UCH-L3 regulates the apical membrane recycling of the epithelial sodium channel. J Biol Chem 2007, 282: 37885-37893.
8	Butterworth MB, Johnson JP: USP10: the nexus between nexin and vasopressin. Am J Physiol Renal Physiol 2008, 295: 888.
9	Castorena-Torres F, Bermúdez de León M, Cisneros B, Zapata-Pérez O, Salinas JE, Albores A: Changes in gene expression induced by polycyclic aromatic hydrocarbons in the human cell lines HepG2 and A549. Toxicol In Vitro 2008, 22: 411-421.
10	Cherian PP, Schenker S, Henderson GI: Ethanol-mediated DNA damage and PARP-1 apoptotic responses in cultured fetal cortical neurons. Alcohol Clin Exp Res 2008, 32: 1884-1892.
11	Cohn MA, Kowal P, Yang K, Hass W, Huang TT, Gygi SP et al.: A UAF1-containing multisubunit protein complex regulates the Fanconi anemia pathway. Mol Cell 2007, 28: 786-797.
12	Combaret L, Adegoke OA, Bedard N, Baracos V, Attaix D, Wing SS: USP19 is a ubiquitin-specific protease regulated in rat skeletal muscle during catabolic states. Am J Physiol Endocrinol Metab 2005, 288: 693-700.
13	da Silva Correia J, Miranda Y, Leonard N, Ulevitch RJ: The subunit CSN6 of the COP9 signalosome is cleaved during apoptosis. J Biol Chem 2007, 282: 12557-12565.
14	Daubeuf S, Singh D, Tan Y, Liu H, Federoff HJ, Bowers WJ et al.: HSV ICP0 recruits USP7 to modulate TLR-mediated innate response. Blood 2008.
15	Dayal S, Sparks A, Jacob J, Allende-Vega N, Lane DP, Saville MK: Suppression of the deubiquitinating enzyme USP5 causes the accumulation of unanchored polyubiquitin and the activation of p53. J Biol Chem 2009, 284: 5030-5041.
16	Duex JE, Sorkin A: RNA interference screen identifies Usp18 as a regulator of epidermal growth factor receptor synthesis. Mol Biol Cell 2009, 20: 1833-1844.
17	Edelmann MJ, Iphöfer A, Akutsu M, Altun M, di Gleria K, Kramer HB et al.: Structural basis and specificity of human otubain 1-mediated deubiquitination. Biochem J 2009, 418: 379-390.
18	Endo A, Matsumoto M, Inada T, Yamamoto A, Nakayama KI, Kitamura N et al.: Nucleolar structure and function are regulated by the deubiquitylating enzyme USP36. J Cell Sci 2009, 122: 678-686.
19	Enesa K, Zakkar M, Chaudhury H, Luong le A, Rawlinson L, Mason JC et al.: NF-kappaB suppression by the deubiquitinating enzyme Cezanne: a novel negative feedback loop in pro-inflammatory signaling. J Biol Chem 2008, 283: 7036-7045.
20	Faustrup H, Bekker-Jensen S, Bartek J, Lukas J, Mailand N: USP7 counteracts SCFbetaTrCP- but not APCCdh1-mediated proteolysis of Claspin. J Cell Biol 2009, 184: 13-19.
21	Feng W, Shen L, Wen S, Rosen DG, Jelinek J, Hu X et al.: Correlation between CpG methylation profiles and hormone receptor status in breast cancers. Breast Cancer Res 2007, 9: 57.
22	Friedman CS, O'Donnell MA, Legarda-Addison D, Ng A, Cárdenas WB, Yount JS et al.: The tumour suppressor CYLD is a negative regulator of RIG-I-mediated antiviral response. EMBO Rep 2008, 9: 930-936.
23	Gallery M, Blank JL, Lin Y, Gutierrez JA, Pulido JC, Rappoli D et al.: The JAMM motif of human deubiquitinase Poh1 is essential for cell viability. Mol Cancer Ther 2007, 67: 7395-7405.
24	Gamundi MJ, Hernan I, Muntanyola M, Maseras M, López-Romero P, Alvarez R et al.: Transcriptional expression of cis-acting and trans-acting splicing mutations cause autosomal dominant retinitis pigmentosa. Hum Mutat 2008, 29: 869-878.
25	Gao J, Huo L, Sun X, Liu M, Li D, Dong JT et al.: The tumor suppressor CYLD regulates microtubule dynamics and plays a role in cell migration. J Biol Chem 2008, 283: 8802-8809.
26	Gong B, Leznik E: The role of ubiquitin C-terminal hydrolase L1 in neurodegenerative disorders. Drug News Perspect 2007, 20: 365-370.
27	Graham RR, Cotsapas C, Davies L, Hackett R, Lessard CJ, Leon JM et al.: Genetic variants near TNFAIP3 on 6q23 are associated with systemic lupus erythematosus. Nat Genet 2008.
28	Guo M, Ren J, Brock MV, Herman JG, Carraway HE: Promoter methylation of HIN-1 in the progression to esophageal squamous cancer. Epigenetics 2008, 3: 336-341.
29	Herrera-Vigenor F, Hernández-García R, Valadez-Sánchez M, Vázquez-Prado J, Reyes-Cruz G: AMSH regulates calcium-sensing receptor signaling through direct interactions. Biochem Biophys Res Commun 2006, 347: 924-930.
30	Hsu MC, Huang CC, Chang HC, Hu TH, Hung WC: Overexpression of Jab1 in hepatocellular carcinoma and its inhibition by peroxisome proliferator-activated receptor{gamma} ligands in vitro and in vivo. Clin Cancer Res 2008, 14: 4045-4052.
31	Hsu MC, Chai CY, Hou MF, Chang HC, Chen WT, Hung WC: Jab1 is overexpressed in human breast cancer and is a downstream target for HER-2/neu. Mod Pathol 2008, 21: 609-616.
32	Jin W, Chang M, Paul EM, Babu G, Lee AJ, Reiley W et al.: Deubiquitinating enzyme CYLD negatively regulates RANK signaling and osteoclastogenesis in mice. J Clin Invest 2008, 118: 1858-1866.
33	Joo HY, Zhai L, Yang C, Nie S, Erdjument-Bromage H, Tempst P et al.: Regulation of cell cycle progression and gene expression by H2A deubiquitination. Nature 2009, 449: 1068-1072.
34	Juris SJ, Shah K, Shokat K, Dixon JE, Vacratsis PO: Identification of otubain 1 as a novel substrate for the Yersinia protein kinase using chemical genetics and mass spectrometry. FEBS Lett 2006, 580: 179-183.
35	Kano F, Kondo H, Yamamoto A, Kaneko Y, Uchiyama K, Hosokawa N et al.: NSF/SNAPs and p97/p47/VCIP135 are sequentially required for cell cycle-dependent reformation of the ER network. Genes Cells 2005, 10: 989-999.
36	Kim BH, Cai X, Vaughn JN, von Arnim AG: On the functions of the h subunit of eukaryotic initiation factor 3 in late stages of translation initiation. Genome Biol 2007, 26: 3373-3383.
37	Kim TH, Kim BH, Yahalom A, Chamovitz DA, von Arnim AG: Translational regulation via 5' mRNA leader sequences revealed by mutational analysis of the Arabidopsis translation initiation factor subunit eIF3h. Plant Cell 2004, 16: 3341-3356.
38	Kim YK, Kim YS, Yoo KJ, Lee HJ, Lee DR, Yeo CY et al.: The expression of Usp42 during embryogenesis and spermatogenesis in mouse. Gene Expr Patterns 2007, 7: 143-148.
39	Kwon J: The new function of two ubiquitin C-terminal hydrolase isozymes as reciprocal modulators of germ cell apoptosis. Exp Anim 2007, 56: 71-77.
40	Kyuuma M, Kikuchi K, Kojima K, Sugawara Y, Sato M, Mano N et al.: AMSH, an ESCRT-III associated enzyme, deubiquitinates cargo on MVB/late endosomes. Cell Struct Funct 2007, 31: 159-172.
41	Langevin F, Kuiken HJ, Pace P, Niedzwiedz W, Simpson LJ, Ohzeki M et al.: Deubiquitination of FANCD2 is required for DNA crosslink repair. Mol Cell 2007, 28: 798-809.
42	Li J, Olson LM, Zhang Z, Li L, Bidder M, Nguyen L et al.: Differential display identifies overexpression of the USP36 gene, encoding a deubiquitinating enzyme, in ovarian cancer. Int J Med Sci 2009, 5: 133-142.
43	Li L, Hailey DW, Soetandyo N, Li W, Lippincott-Schwartz J, Shu HB et al.: Localization of A20 to a lysosome-associated compartment and its role in NFkappaB signaling. Biochim Biophys Acta 2008, 1783: 1140-1149.
44	Li Y, Schrodi S, Rowland C, Tacey K, Catanese J, Grupe A: Genetic evidence for ubiquitin-specific proteases USP24 and USP40 as candidate genes for late-onset Parkinson disease. Hum Mutat 2006, 27: 1017-1023.
45	Lin CH, Chang HS, Yu WC: USP11 stabilizes HPV-16E7 and further modulates the E7 biological activity. J Biol Chem 2008, 283: 15681-15688.
46	Liu X, Pan Z, Zhang L, Sun Q, Wan J, Tian C et al.: JAB1 accelerates mitochondrial apoptosis by interaction with proapoptotic BclGs. Cell Signal 2008, 20: 230-240.
47	Lu Y, Adegoke OA, Nepveu A, Nakayama KI, Bedard N, Cheng D et al.: USP19 deubiquitinating enzyme supports cell proliferation by stabilizing KPC1, a ubiquitin ligase for p27Kip1. Mol Cell Biol 2009, 29: 547-558.
48	Ma YM, Boucrot E, Villén J, Affar el B, Gygi SP, Göttlinger HG et al.: Targeting of AMSH to endosomes is required for epidermal growth factor receptor degradation. J Biol Chem 2007, 282: 9805-9812.
49	Machida YJ, Machida Y, Vashisht AA, Wohlschlegel JA, Dutta A: The deubiquitinating enzyme BAP1 regulates cell growth via interaction with HCF-1. J Biol Chem 2009, 284: 34179-34188.
50	Maeder C, Kutach AK, Guthrie C: ATP-dependent unwinding of U4/U6 snRNAs by the Brr2 helicase requires the C terminus of Prp8. Nat Struct Mol Biol 2009, 16: 42-48.
51	Martínez-Gimeno M, Gamundi MJ, Hernan I, Maseras M, Millá E, Ayuso C et al.: Mutations in the pre-mRNA splicing-factor genes PRPF3, PRPF8, and PRPF31 in Spanish families with autosomal dominant retinitis pigmentosa. Invest Ophthalmol Vis Sci 2009, 44: 2171-2177.
52	Meyer-Schwesinger C, Meyer TN, Münster S, Klug P, Saleem M, Helmchen U et al.: A new role for the neuronal ubiquitin C-terminal hydrolase-L1 (UCH-L1) in podocyte process formation and podocyte injury in human glomerulopathies. J Pathol 2009, 217: 452-464.
53	Milojevic T, Reiterer V, Stefan E, Korkhov VM, Dorostkar MM, Ducza E et al.: The ubiquitin-specific protease Usp4 regulates the cell surface level of the A2A receptor. Mol Pharmacol 2006, 69: 1083-1094.
54	Mines MA, Goodwin JS, Limbird LE, Cui FF, Fan GH: Deubiquitination of CXCR4 by USP14 is critical for both CXCL12-induced CXCR4 degradation and chemotaxis but not ERK ativation. J Biol Chem 2009, 284: 5742-5752.
55	Misaghi S, Ottosen S, Izrael-Tomasevic A, Arnott D, Lamkanfi M, Lee J et al.: Association of C-terminal ubiquitin hydrolase BRCA1-associated protein 1 with cell cycle regulator host cell factor 1. J Hum Genet 2009, 54: 152-161.
56	Mizuno E, Iura T, Mukai A, Yoshimori T, Kitamura N, Komada M: Regulation of epidermal growth factor receptor down-regulation by UBPY-mediated deubiquitination at endosomes. Mol Biol Cell 2005, 16: 5163-5174.
57	Mizuno E, Kitamura N, Komada M: 14-3-3-dependent inhibition of the deubiquitinating activity of UBPY and its cancellation in the M phase. Exp Cell Res 2007, 313: 3624-3634.
58	Mori M, Yoneda-Kato N, Yoshida A, Kato JY: Stable form of JAB1 enhances proliferation and maintenance of hematopoietic progenitors. J Biol Chem 2008, 283: 29011-29021.
59	Nabhan JF, Ribeiro P: The 19 S proteasomal subunit POH1 contributes to the regulation of c-Jun ubiquitination, stability, and subcellular localization. J Biol Chem 2006, 281: 16099-16107.
60	Nagai A, Kadowaki H, Maruyama T, Takeda K, Nishitoh H, Ichijo H: USP14 inhibits ER-associated degradation via interaction with IRE1alpha. Biochem Biophys Res Commun 2009, 379: 995-1000.
61	Nakagawa T, Kajitani T, Togo S, Masuko N, Ohdan H, Hishikawa Y et al.: Deubiquitylation of histone H2A activates transcriptional initiation via trans-histone cross-talk with H3K4 di- and trimethylation. Genes Dev 2008, 22: 37-49.
62	Nakamura M, Tanaka N, Kitamura N, Komada M: Clathrin anchors deubiquitinating enzymes, AMSH and AMSH-like protein, on early endosomes. Genes Cells 2007, 11: 593-606.
63	Nakamura N, Hirose S: Regulation of mitochondrial morphology by USP30, a deubiquitinating enzyme present in the mitochondrial outer membrane. Mol Biol Cell 2008, 19: 1903-1911.
64	Nathan JA, Sengupta S, Wood SA, Admon A, Markson G, Sanderson C et al.: The ubiquitin E3 ligase MARCH7 is differentially regulated by the deubiquitylating enzymes USP7 and USP9X. Traffic 2008, 9: 1130-1145.
65	Nicassio F, Corrado, Vissers JH, Areces LB, Bergink S, Marteijn JA et al.: Human USP3 is a chromatin modifier required for S phase progression and genome stability. Curr Biol 2007, 17: 1972-1977.
66	Nicholson B, Marblestone JG, Butt TR, Mattern MR: Deubiquitinating enzymes as novel anticancer targets. Future Oncol 2007, 3: 191-199.
67	Niendorf S, Oksche A, Kisser A, Löhler J, Prinz M, Schorle H et al.: Essential role of ubiquitin-specific protease 8 for receptor tyrosine kinase stability and endocytic trafficking in vivo. Mol Cell Biol 2007, 27: 5029-5039.
68	Novak U, Rinaldi A, Kwee I, Nandula SV, Rancoita PM, Compagno M et al.: The NF-{kappa}B negative regulator TNFAIP3 (A20) is inactivated by somatic mutations and genomic deletions in marginal zone B-cell lymphomas. Blood 2009.
69	Oestergaard VH, Langevin F, Kuiken HJ, Pace P, Niedzwiedz W, Simpson LJ et al.: Deubiquitination of FANCD2 is required for DNA crosslink repair. Mol Cell 2007, 28: 798-809.
70	Oliveira SA, Li YJ, Noureddine MA, Zuchner S, Qin X, Pericak-Vance MA et al.: Identification of risk and age-at-onset genes on chromosome 1p in Parkinson disease. Am J Hum Genet 2005, 77: 252-264.
71	Panagopoulos I, Mertens F, Löfvenberg R, Mandahl N: Fusion of the COL1A1 and USP6 genes in a benign bone tumor. Cancer Genet Cytogenet 2008, 180: 70-73.
72	Pena V, Liu S, Bujnicki JM, Lührmann R, Wahl MC: Structure of a multipartite protein-protein interaction domain in splicing factor prp8 and its link to retinitis pigmentosa. Mol Cell 2007, 25: 615-624.
73	Peth A, Boettcher JP, Dubiel W: Ubiquitin-dependent proteolysis of the microtubule end-binding protein 1, EB1, is controlled by the COP9 signalosome: possible consequences for microtubule filament stability. J Mol Biol 2007, 368: 550-563.
74	Popov N, Herold S, Llamazares M, Schülein C, Eilers M.: Fbw7 and Usp28 regulate myc protein stability in response to DNA damage. Cell Cycle 2007, 6: 2327-2331.
75	Popov N, Wanzel M, Madiredjo M, Zhang D, Beijersbergen R, Bernards R et al.: The ubiquitin-specific protease USP28 is required for MYC stability. Nat Cell Biol 2007, 9: 765-774.
76	Rempel LA, Austin KJ, Ritchie KJ, Yan M, Shen M, Zhang DE et al.: Ubp43 gene expression is required for normal Isg15 expression and fetal development. Reprod Biol Endocrinol 2007, 26: 13.
77	Rolén U, Freda E, Xie J, Pfirmann T, Frisan T, Masucci MG: The Ubiquitin C-terminal Hydrolase UCH-L1 regulates B-cell proliferation and integrin activation. J Cell Mol Med 2008.
78	Shen H, Korutla L, Champtiaux N, Toda S, LaLumiere R, Vallone J et al.: NAC1 regulates the recruitment of the proteasome complex into dendritic spines. J Neurosci 2007, 27: 8903-8913.
79	Shinji S, Naito Z, Ishiwata S, Ishiwata T, Tanaka N, Furukawa K et al.: Ubiquitin-specific protease 14 expression in colorectal cancer is associated with liver and lymph node metastases. Oncol Rep 2006, 15: 539-543.
80	Soares L, Seroogy C, Skrenta H, Anandasabapathy N, Lovelace P, Chung CD et al.: Two isoforms of otubain 1 regulate T cell anergy via GRAIL. Nat Immunol 2004, 5: 45-54.
81	Song XT, Evel-Kabler K, Shen L, Rollins L, Huang XF, Chen SY: A20 is an antigen presentation attenuator, and its inhibition overcomes regulatory T cell-mediated suppression. Nat Med 2008, 14: 258-265.
82	Stegmeier F, Rape M, Draviam VM, Nalepa G, Sowa ME, Ang XL et al.: Anaphase initiation is regulated by antagonistic ubiquitination and deubiquitination activities. Nature 2007, 446: 868-869.
83	Stevenson LF, Sparks A, Allende-Vega N, Xirodimas DP, Lane DP, Saville MK.: The deubiquitinating enzyme USP2a regulates the p53 pathway by targeting Mdm2. EMBO J 2007, 26: 976-986.
84	Sukov WR, Franco MF, Erickson-Johnson M, Chou MM, Unni KK, Wenger DE et al.: Frequency of USP6 rearrangements in myositis ossificans, brown tumor, and cherubism: molecular cytogenetic evidence that a subset of "myositis ossificans-like lesions" are the early phases in the formation of soft-tissue aneurysmal bone cyst. Skeletal Radiol 2008, 37: 321-327.
85	Thomson DM, Hansen MD, Winder WW: Regulation of the AMPK-related protein kinases by ubiquitination. Biochem J 2008, 411: 9-10.
86	Toews ML: Adenosine receptors find a new partner and move out. Mol Pharmacol 2006, 69: 1075-1078.
87	Tran H, Hamada F, Schwarz-Romond T, Bienz M: Trabid, a new positive regulator of Wnt-induced transcription with preference for binding and cleaving K63-linked ubiquitin chains. Genes Dev 2008, 22: 528-542.
88	Tzimas C, Michailidou G, Arsenakis M, Kieff E, Mosialos G, Hatzivassiliou EG: Human ubiquitin specific protease 31 is a deubiquitinating enzyme implicated in activation of nuclear factor-kappaB. Cell Signal 2006, 18: 83-92.
89	van Leuken RJ, Luna-Vargas MP, Sixma TK, Wolthuis RM, Medema RH: Usp39 is essential for mitotic spindle checkpoint integrity and controls mRNA-levels of aurora B. Cell Cycle 2008, 7: 2710-2719.
90	Ventii KH, Devi NS, Friedrich KL, Chernova TA, Tighiouart M, Van Meir EG et al.: BRCA1-associated protein-1 is a tumor suppressor that requires deubiquitinating activity and nuclear localization. Cancer Res 2008, 68: 6953-6962.
91	Walters BJ, Campbell SL, Chen PC, Taylor AP, Schroeder DG, Dobrunz LE et al.: Differential effects of Usp14 and Uch-L1 on the ubiquitin proteasome system and synaptic activity. Mol Cell Neurosci 2008, 39: 539-548.
92	Wang J, Barnes RO, West NR, Olson M, Chu JE, Watson PH: Jab1 is a target of EGFR signaling in ERalpha-negative breast cancer. Breast Cancer Res 2008, 10: 51.
93	Wood MA, Kaplan MP, Brensinger CM, Guo W, Abel T: Ubiquitin C-terminal hydrolase L3 (Uchl3) is involved in working memory. Hippocampus 2005, 15: 610-621.
94	Wright A, Reiley WW, Chang M, Jin W, Lee AJ, Zhang M et al.: Regulation of early wave of germ cell apoptosis and spermatogenesis by deubiquitinating enzyme CYLD. Dev Cell 2007, 13: 705-716.
95	Wu Q, Lothe RA, Ahlquist T, Silins I, Tropé CG, Micci F et al.: DNA methylation profiling of ovarian carcinomas and their in vitro models identifies HOXA9, HOXB5, SCGB3A1, and CRABP1 as novel targets. Mol Cancer 2007, 10: 45.
96	Wu X, Li K, Yerle M, Pan YC: Chromosomal assignments of the porcine COPS2, COPS4, COPS5, COPS6, USP6 and USP10 genes involved in the ubiquitin-proteasome system. Anim Genet 2007, 38: 665-666.
97	Xia Q, Liao L, Cheng D, Duong DM, Gearing M, Lah JJ et al.: Proteomic identification of novel proteins associated with Lewy bodies. Front Biosci 2008, 13: 3850-3856.
98	Yamada H, Yanagisawa K, Tokumaru S, Taguchi A, Nimura Y, Osada H et al.: Detailed characterization of a homozygously deleted region corresponding to a candidate tumor suppressor locus at 21q11-21 in human lung cancer. Genes Chromosomes Cancer 2008, 47: 810-818.
99	Yamaguchi T, Kimura J, Miki Y, Yoshida K: The deubiquitinating enzyme USP11 controls an IkappaB kinase alpha (IKKalpha)-p53 signaling pathway in response to tumor necrosis factor alpha (TNFalpha). J Biol Chem 2007, 282: 33943-33948.
100	Yan M, Luo JK, Ritchie KJ, Sakai I, Takeuchi K, Ren R et al.: Ubp43 regulates BCR-ABL leukemogenesis via the type 1 interferon receptor signaling. Blood 2007, 110: 305-312.
101	Yao T, Song L, Xu W, DeMartino GN, Florens L, Swanson SK et al.: Proteasome recruitment and activation of the Uch37 deubiquitinating enzyme by Adrm1. Nat Cell Biol 2006, 8: 994-1002.
102	Yao T, Song L, Jin J, Cai Y, Takahashi H, Swanson SK et al.: Distinct modes of regulation of the Uch37 deubiquitinating enzyme in the proteasome and in the Ino80 chromatin-remodeling complex. Mol Cell 2008, 31: 909-917.
103	Yoneyama M, Tochio N, Umehara T, Koshiba S, Inoue M, Yabuki T et al.: Structural and functional differences of SWIRM domain subtypes. J Mol Biol 2007, 369: 222-238.
104	Yu J, Tao Q, Cheung KF, Jin H, Poon FF, Wang X et al.: Epigenetic identification of ubiquitin carboxyl-terminal hydrolase L1 as a functional tumor suppressor and biomarker for hepatocellular carcinoma and other digestive tumors. Hepatology 2008, 48: 508-518.
105	Zhang D, Zaugg K, Mak TW, Elledge SJ: A role for the deubiquitinating enzyme USP28 in control of the DNA-damage response. Cell 2006, 126: 529-542.
106	Zhang XY, Pfeiffer HK, Thorne AW, McMahon SB: USP22, an hSAGA subunit and potential cancer stem cell marker, reverses the polycomb-catalyzed ubiquitylation of histone H2A. Cell Cycle 2008, 7: 1522-1524.
107	Zhao B, Schlesiger C, Masucci MG, Lindsten K: The ubiquitin specific protease 4 (USP4) is a new player in the Wnt signalling pathway. J Cell Mol Med 2009.
108	Zhu P, Zhou W, Wang J, Puc J, Ohgi KA, Erdjument-Bromage H et al.: A histone H2A deubiquitinase complex coordinating histone acetylation and H1 dissociation in transcriptional regulation. Mol Cell 2007, 27: 609-621.
