# Supplementary material for: Genome-wide loss-of-function analysis of deubiquitylating enzymes for zebrafish development
Source: BMC Genomics. 2009 Dec 30;10:637. doi: 10.1186/1471-2164-10-637 (PMC2809080; doi:10.1186/1471-2164-10-637)
Supplement: Additional file 3 — DUB genes in zebrafish. The table lists the basic information of their names, Ensembl access/GenBank numbers and their MO sequences. [file 1471-2164-10-637-S3.XLS]

## Sheet: Sheet1
Additional file 3
Title: DUB genes in zebrafish
File format: XLS
Description: The table lists the basic information of their names, ensembl access/genebank numbers, and their MO sequences
Name	Accession	Morpholino sequence	Second Morpholino sequence	Mis-match Morpholino sequence	Splicing Morpholino sequence
cylda	XP_684817.3	CCTGGCTCCATAGCGTAGAGCTCAT
cyldb	XP_692599.2	CATGTTGAATGGAGAGTGTTTGATG
usp1	NP_955873.1	CCGGGCATTTTAACCTTTCACTTAT
usp2a	NP_001008574.1	TGTCACTGTATATGAATGTCGCATG
usp2b	XP_001337596.1	TATACTCGGCATTATGACTGGAGAA
usp3	ENSDART00000078908	TGGAGTTGAGGTGAGGACACTCCAT
usp4	XP_001341961.2	TCCGCCTCCCTCCGCCATCGTGCAG
usp5	NP_999920.2|	TCAATATCTCGCTAACCTCCGTCAT	CTCAACAGGAATTGCCTTCTTTCCT	TGAATATGTCCCTAAGCTCCCTCAT	GGGCACACATGAACACCTACTTCCA
usp7	XP_691215.3	CTGGGCTCTTTGTCTCCCTCGGGCC
usp8	XP_693811.2	GTGGGTCTCGTCCTCTTAAATGCAT
usp9	NP_001070917.1	TGGTTCACAACCTGAAGGTATATAT
usp10	XP_685621.3	CGAAGCCATGCTCCCGGTGAGATTT
usp11	XP_696751.2	TACGCCTGCACACAATATCATTAAA
usp12a	NP_001077025.1	ACTGTCATTAGGATTTCCATTCGCC
usp12b	XP_688359.2	CGAGTGTAATGAGAGTGCAGGCCAT
usp13	NP_001091856.1	GATCTGTAGCCATCTTCACATTCCT
usp14	NP_956267.1	TCACATTCACTGTAAATACGGGCAT
usp15	XP_684202.2	CATCTTCTGTCCTCAGATCAGCCAT	AGCACAGTGTTGTAGATGTGTGTGT	CATGTTCTCTCCTGAGATCACCGAT	TGTGCGTCTCAGTCTCTCACCAGGT
usp16	A8HAL1	CTTTCCCATTTCACTTCAAACAGCA
usp18	XP_001332402.1	CCATTTTACTCCAGTAGTCCCCCAT
usp19	XP_689922.3	TGCCCGGTCCAGCTATAGACTCCAT
usp20	NP_957281.2	GACAAAGATCCCCGCTGTCAGTCAT
usp21	XP_692003.2	TTGAGGTGGATTCAGCTCTTGGCAT
usp22	AAI46619.1	CGGACTCATGACAGAAAACACATTC
usp24	XP_001920230.1	TATGCTGCTCCTCCTCGGTCTCCAT
usp25	NP_001001886.1	CAGGACATTCTGCTCCACGGTCATG	CTTCCGATGCAGGCGAAGAGGACTC	CACGAGATTCTCCTCGACGGTGATG	GGTGTATAAAGTCTCACCTGCTGAG
usp28	XP_001920096.1	ATGATTCCTAAAGTCATATTAAAGC
usp30	XP_687498.3	CCCAAACATCCTTCATCTGTAGCAT
usp31	XP_692912.2	CACTCCTAGAAACAGCATTGTTCAT
usp32	XP_686236.3	CAGTAGGAACTGCAAGAGAAATGGG
usp33	NP_998392.1	AGTCATTGCTGGACACTCCAGACAT
usp36	XP_001921595.1	GAGCTTGTCCACTATCGGCATTATG
usp37	XP_688241.3	GCCATCAGGGCGAAGATCCTCCACA
usp39	NP_001070811.1	CCCGTTTCACGCCTCTGATCATATT
usp40	XP_001921353.1	CCATTTCCTAAACACAGAAAGATTT
usp42	XP_693784.3	AACTACTGCTCTCCATGTCTCTGGA
usp43	NP_001082871.1	TCCTGGTTTCCCTCAGCGAATCCAT
usp44	NP_956551.1	GACCCACGTGCTTACACCTGTCCAT
usp45	XP_692456.3	CTGTAGAAATCTATAAGTGAAGAAC
usp46	XP_001923229.1	TGTGTTTCCAAACTAGAAGAAAAAC
usp47	ENSDART00000074614	CCAACATAACCTTGAAACAAGATGA
usp48	NP_001019581.1	TTTCCAGCTGCAACCGAGGAGCCAT
usp49	NP_001038361.1	GCACCACGTGCTTACAGCGATCCAT
usp53	XP_001331966.2	CTTCGTTAGACTTGAACCCTGTCAT
usp54a	XP_692367.3	CAAAGTAGTTTCTTTTCCATGACAT
usp54b	XP_694338.3	CAAAGTAGTTCCTCTTCCACGACAT
Unclassified (1)	XP_693929.1	CTGCTTGCTGAATGTCACGATCCAT
Unclassified (2)	XP_001334389.1	TCTCCTCTTTGCTCTTCAAAGCCAT
Unclassified (3)	XP_001336666.1	ATGTTCCTAAAAGACGGGTGAAATC
otub1	NP_001002500.1	GTTGACTCCCTCCATCTCTCCCTGT
otub1l	NP_001002411.1	CCTGCTGTTGCTCCTCCGCCATGTT
otud3	NP_998087.1	CTTCCCAGACTGCTTCCTGGACATG
otud4	NP_001027008.1	GGCTTTTTGCATCCTCAAGAAATGA	ACAGAGCTTCACGGTTTTCCGTCTA	GCCTTTTTCCATGCTGAACAAATGA	ATGATGAACTGCTAACTTACCCTGA
otud5a	Q08BW0	CTTCTTCTTCGGCAGGATCGTCATG
otud5b	NP_001003540.1	CTTCTTCGGGAGGATTGTCATCGCT
otud6b	Q7ZV00	CTCTGCTGTCTCCACTTCCTCCATG
otud7a	XP_687887.2	GAAGCTTCTTACAGCTGGTGCACAT
otud7b	NP_001071212.1	GACTGCGTCCATATCCAAAGTCATG	TGATCATGAATTTACAGTGCAGAAG
parp11	XP_001923008.1	CATGGCGATCCACTACAACTCAATA
tnfaip3	XP_692922.3	GCAGGAAGTTCTGGCCCTGAGACAT
vcpip1	XP_699171.1	GAGCCCGGAATCAACGACATAGTCC
yod1	Q567B1	GCAACGCAGACGCAGCATCCTGTAC
zranb1a	XP_001919972.1	CTCCAGCTCTGCACACACACACACA
zranb1b	NP_001071236.1	GCTGAGACACCTGAAATACATTTAC
bap1	XP_687254.2	CTAACTCCAGCCAACCTTTGTTCAT	GTTAAACTATTGACCGATCCATAAT
uchl1	Q6YI49	TATTTCCATCGGTTTCCACTCCATG
uchl3	Q504C0	CTGGCCCTCCATCTCAGATTAAGCT	TGATTTTGCTACCTCGAGCAATGGT
uchl5	Q6NWL6	ATTCCCCAGCGCTTCCCGCCATTTC
atxn3	NP_957398.1	TCCTCCTCGTCCAGCTGCTGTGCTA
josd1	NP_001070063.1	GTACTCCCCATTCCTGCTGCTATGT
josd2	NP_956445.1	CATGAAACACCTCGCCCTCGCTCAT
brcc3	XP_001342274.1	CTAAATGCACCGCGTTGACAGCCAT
cops5	Q6PC30	CATCGCTATGCTACTGCCAGCCATA
cops6	NP_001017768.1	CGGTCACACCAGACGCCATCACACT
eif3f	XP_685399.1	GGCCGTGCACCGCCATGATTTCGAA
eif3ha	NP_001003763.1	CATTTTCAGATGGATAGGAATCGGA
eif3hb	NP_001030341.1	GGGTTTCTTTACGGGATGCCATTAT
mpnd	Q08CH3	GCTCTGAGCCCATTTCGCGATAATC
mysm1	XP_689723.2	CAACAACATCCAACTCATCAGCCAT
prpf8	NP_957270.2	CATGGCAGCGTCTAAGTTAAAAGCA
psmd7	NP_956083.1	CCCTTTCTACCGCCAAGTCCGGCAT
psmd14	NP_001077042.1	CCGGTCCATTCCTTATATCTGTTGT
stambpa	Q6TH47	GTTCAGACATGCTGATTCCTGATTC
stambpb	NP_001032659.1	ACTCACGTCCGCGTGATCCAGCATC
stambpl1	XP_699129.2	TGCTGAAACTGAAGCCCTGGTCCAT
Bold italic font style indicates splicing MOs
