# Supplementary material for: Genome-wide loss-of-function analysis of deubiquitylating enzymes for zebrafish development
Source: BMC Genomics. 2009 Dec 30;10:637. doi: 10.1186/1471-2164-10-637 (PMC2809080; doi:10.1186/1471-2164-10-637)
Supplement: Additional file 4 — Early developmental phenotypes of zebrafish after DUBs MO knockdowns. [file 1471-2164-10-637-S4.XLS]

## Sheet: FIG
Additional file 4
Title: Early developmental phenotypes of zebrafish after DUBs MO knockdowns
File format: XLS
Gene [MO]	Phenotypic Description	Figure (20-30hpf)	Figure (48-96hpf)	Group by huC Exp.
cylda (2 pmol)	1dpf: cns necrosis; 2dpf: small and short body, strange head shape, thinner mid/hidbrain boundary, midbrain enlargement, round yolk shape with thin extension, slightly axis and notochord problem, curled tail			III
cyldb (0.5 pmol)	1dpf: cns necrosis, trunk necrosis; 2dpf: small and short body, small head and eyes, necrosis spread through the body, pericardial edema, thin trunk, notochord problem, body bent			II
usp1 (2 pmol)	No early phenotype; 3dpf: abnormal notochord development, body bent, thin trunk and curved tail	/		II
usp2a	Normal, up to 2 pmol	/	/	V
usp2b (0.5 pmol)	2dpf: thin trunk and yolk extension, body bent very slightly	/		V
usp3 (0.5 pmol)	1dpf: serious cns necrosis, fused somite; 2dpf: small and short body, underdeveloped head and eyes, reduced pigmentation, enlarged tectum, thin trunk, body bent, abnormal notochord development, curled and fused tail			II
usp4 (0.1 pmol)	1dpf: cns necrosis; 2dpf: small and short body, small head and eyes, unconsumed yolk with thin extension, notochord problem, curled tail			II
usp5 (2 pmol)	1dpf: slightly cns necrosis, undeveloped trunk, fused tail; 2dpf: small and short body, abnormal head shape, underdeveloped small eyes, percardial edema, dysmorphic axis shape, shorten notochord, trunk and tail necrosis, short and curled tail	Please refer to Supplementary Figure S1		IV
usp7 (0.5 pmol)	1dpf: slightly cns damage; 2dpf: small and short body, small head and eyes, reduced pigment, "bud" on head, abnormal notochord development, fused tail, ratty caudal fin, ; 3dpf: close otoliths, slightly percardial edema, unconsumed yolk in pear shape			V
usp8 (0.5 pmol)	1dpf: serious cns and truck necrosis, fused somite; 3dpf: small body, slightly cns necrosis, percardial edema, abnormal notochord development, fused somite, curled tail with ratty caudal fin			II
usp9	Normal, up to 2 pmol			V
usp10 (0.5 pmol)	1dpf: cns necrosis, fused somite; 2dpf: small and short body, reduced pigment, thin trunk, body bent ventrically, curled tail, ratty caudal fin			II
usp11 (2 pmol)	No early phenotype; 2dpf: small body, pericardial edema, body slightlt bent, thin yolk extension, curled tail	/		V
usp12a	Normal, up to 2 pmol	/	/	V
usp12b (2 pmol)	1dpf: cns and tail necrosis; 4dpf: slightly edema body, pericardial edema, unconsumed yolk, abnormal yolk shape with thin yolk extension, dysmorphic notochord and axis shape, curled tail			V
usp13 (0.5 pmol)	1dpf: cns necrosis, fused somite; 2dpf: small and short body, reduced pigment, thin trunk, dysmorphic notochord shape, pericardial edema, slightly curled tail			V
usp14 (0.5 pmol)	Normal phenotype up to 1 pmol; MO toxicity for 2 pmol	/	/	V
usp15 (0.5 pmol)	1dpf: cns necrosis, fused somite; 2dpf: underdeveloped head and trunk, small eyes, axis and notochord problems, pericardial edema, fused somite, short and slightly curled tail; 4dpf: unshaped head and eyes; body edema, round shape unconsumed yolk, underdeveloped liver and gut, tail slightly necrosis	Please refer to Supplementary Figure S1		IV
usp16	Normal, up to 2 pmol	/	/	V
usp18 (2 pmol)	1dpf: cns and tail necrosis, fused somite; 2dpf: underdeveloped trunk, tail necrosis; 3dpf: small and short body, small head and eyes, thin trunk, shorten notochord length, serious pericardial edema, unconsumed yolk with short yolk extensionshorten, short and curved tail			V
usp19 (0.5 pmol)	1dpf: slightly cns necrosis, fused somite; 2dpf: small and short body, reduced pigement, small head and eyes, shorten notochord length, pericardial edema, short and curled tail with slightly necrosis (with "buds"),			III
usp20 (2 pmol)	1dpf: cns necrosis, fused somite; 2dpf: small and short body, reduced pigment, "buds" on the pericardial and yolk area, tail necrosis; 3dpf: small head and eyes, precardial edema, "buds" (necrosis) on the precardical area, unconsumed yolk with short extension, curled tail with slightly necrosis at the end			III
usp21 (2 pmol)	1dpf: mild necrosis throughout the body; 3dpf: underdeveloped head, small head and eyes, abnormal axis and notochord development, trunk necrosis, pericardial edema, roundly and unconsumed yolk with no yolk extension, no tail			III
usp22 (1 pmol)	No early phenotype at 1dpf; 2dpf: inflated brain	/		V
usp24 (0.5 pmol)	1dpf: body necrosis, fused somite; 2dpf: small and short body, cns necrosis became more seriously, abnormal eyes and notochord development, thin trunk, fat and short yolk extension, curled short tail with necrosis			III
usp25 (2 pmol)	1dpf: cns and tail necrosis; 2dpf: small and short body, unshaped head and eyes, cns necrosis, bulging forebrain, thin trunk, fused somite, tail necrosis	Please refer to Supplementary Figure S1		IV
usp28 (2 pmol)	1dpf: head damage, fused somite; 2dpf: serious cns necrosis, reduced pigment, notochord and axis underdevelopment, thin trunk, shorten and curved tail			III
usp30	Normal phenotype up to 2 pmol	/	/	V
usp31 (0.5 pmol)	Normal phenotype up to 1 pmol; MO toxicity for 2 pmol	/	/	V
usp32	Normal, up to 2 pmol	/	/	V
usp33 (2 pmol)	1dpf: cns necrosis; 3dpf: small and short body, small head and eye, notochord development problem, curled tail			II
usp36 (2 pmol)	1dpf: slightly cns necrosis; 3dpf: small and short body, reduced pigment, very thin trunk, pericardial edema, funny yolk shape with fat yolk extension, curled tail			II
usp37 (0.5 pmol)	1dpf: cns necrosis; 3dpf: small and short body, small head and eye, tectum enlargement, pericardial edema, round yolk shape, thin trunk, notochord problem, shorten and slightly curled tail			III
usp39 (0.5 pmol)	1dpf: cns and tail necrosis, 2dpf: small and short body, small head and eye, slightly pericardial edema, dysmorphic notochord development, fused somite, curled tail			II
usp40 (0.5 pmol)	Normal phenotype for 0.5 pmol; MO toxicity for 2 pmol	/	/	V
usp42 (0.5 pmol)	1dpf: slightly cns necrosis, fused somite; 3dpf: inflated hindbrain, slightly pericardial edema and body bent			II
usp43 (0.5 pmol)	1dpf: slightly cns necrosis, fused somite; 2dpf: small and short body, reduced pigment, small head and eyes, bulging forebrain, pericardial edema, curled tail			II
usp44 (2 pmol)	1dpf: abnormal development, cns and tail necrosis, fused somite; 3dpf: very small and short body, underdeveloped head and trunk, shorten notochord length, axis development problem, serious pericardial edema, unconsumed round yolk with short yolk extension, short and curled tail			III
usp45 (0.5 pmol)	1dpf: cns necrosis; 2dpf: reduced pigment, a bit smaller head and eyes, close otolith distance, slightly pericardial edema, thin yolk extension			V
usp46	Cell Death	/	/	nil
usp47	Normal phenotype in 0.5 pmol but cell death in 2 pmol	/	/	V
usp48 (2 pmol)	No early phenotype; 3dpf: small and short body, reduced pigement, small head and eyes, pericardial edema, body bent, slightly tail necrosis	/		II
usp49	Normal up to 2 pmol	/	/	V
usp53 (2 pmol)	No early phenotype at 1dpf; 3dpf: small and short body, reduced pigment, small head and eyes, inflated brain, notochord problem, curled tail	/		V
usp54a	Normal up to 2 pmol	/	/	V
usp54b	Normal phenotype for 0.5 pmol; MO toxicity for 2 pmol	/	/	V
Unclassified (1)	Normal phenotype in 0.5 pmol but cell death in 2 pmol	/	/	V
Unclassified (2)	Normal up to 2 pmol	/	/	V
Unclassified (3) (0.5 pmol)	1dpf: necrosis in head region, fused somite; 2dpf: small and short body, underdeveloped eyes, slightly axis problem, shorten notochord length, curled tail			III
otub1 (0.1 pmol)	Normal phenotype for 0.1 pmol; 0.5 pmol: cell death (MO Toxicity)	/	/	V
otub1l (0.1 pmol)	1dpf: cns necrosis, fused somite; 2dpf: small and short body, round yolk shape with thin yolk extension, thin trunk, curled tail			V
otud3 (0.5 pmol)	1dpf: slightly cns and trunk necrosis, fused somite; 3dpf: serious dysmorphic development of axis and notochord, curled tail			V
otud4 (0.5 pmol)	1dpf: underdeveloped trunk; 3dpf: small and short body, reduced pigementation, cns necrosis, undeveloped eye, dysmorphic notochord shape, thin trunk, slightly curled tail	Please refer to Supplementary Figure S1		IV
otud5a (0.5 pmol)	No early phenotype; 3dpf: small and short body, axis and notochord problem, pericardial edema, curled tail	/		V
otud5b (0.5 pmol)	1dpf: cns necrosis, fused somite; 3dpf: reduced pigement, small and short body, pericardial edema, thin and short yolk extension, slightly bent body			II
otud6b (0.1 pmol)	Normal phenotype for 0.1 pmol; 0.5 pmol: cell death (MO Toxicity)	/	/	V
otud7a	Normal, up to 2 pmol	/	/	V
otud7b (2 pmol)	1dpf: underdeveloped trunk and notochord, fused somite; 3dpf: small and short body, slightly trunk necrosis, fused and curled tail			I
parp11 (0.5 pmol)	1dpf: cns necrosis, fused somite; 4dpf: strange head shape, small and short body, dysmorphic axis shape, thin trunk curled tail, ratty caudal fin			II
tnfaip3 (2 pmol)	1dpf: trunk and tail necrosis; 4dpf: abnormal head shape, pericardial edema, axis and notochord problems, thin trunk, unconsumed egg yolk with no yolk extension, short and curled tail			V
vcpip1 (2 pmol)	1dpf: underdeveloped trunk and notochord, shorten and fused tail; 4dpf: small and small body, small head and eyes, thin trunk, abnormal somite shape, curled and thin tail			V
yod1 (2 pmol)	No early phenotype; 3dpf: short and edema body, pericardial edema, unconsumed egg yolk with fat and shorten yolk extension, underdeveloped liver and gut, abnormal axis and notochord shape, fused somite, short and curled tail	/		V
zranb1a	Cell Death	/	/	nil
zranb1b (2 pmol)	1dpf:fused somite, curled tail developed; 3dpf: shorten body length, abnormal notochord shape, no yolk extension, curled tail			III
bap1 (2 pmol)	1dpf: serious cns and trunk necrosis, fused somite; 4dpf: hemorrhage in head, unconsumed egg yolk, abnormal notochord shape, curled tail			I
uchl1	Normal, up to 2 pmol	/	/	V
uchl3 (1 pmol)	1dpf: slightly trunk necrosis, fused somite; 3dpf: small and short body, reduced eye pigment, pericardial edema, fat and short yolk extension, abnormal notochord shape, curled and malformed tail			I
uchl5 (0.5 pmol)	1dpf: cns necrosis, abnormal head shape, fused somite; 4dpf: thick looking jaw, enlarged otolith, pericardial edema, thin yolk extension, slightly body bent and curled tail, ratty caudal fin			V
atxn3 (0.5 pmol)	1dpf: cns necrosis, fused somite; 3dpf: reduced body length, dysmorphic axis development, malformed and shorter tail			V
josd1 (1 pmol)	1dpf: serious cns necrosis, slightly trunk and tail necrosis, fused somite, shorten tail; 3dpf: small head and funny eyes shape, abnormal retinotectal projection, strange yolk shape, abnormal notochord shape, irregular floorplate, hemorrhage at tail region, fused somite, shorten and curled tail			V
josd2 (2 pmol)	1dpf: abnormal head shape, fused somite; 4dpf: small and short body, strange head shape, tectum enlarged, pericardial edema, unconsumed egg yolk, fat and short yolk extension, dysmorphic axis development, abnormal notochord shape, curled tail			III
brcc3	Normal, up to 2 pmol	/	/	V
cops5	Normal, up to 2 pmol	/	/	V
cops6 (0.5 pmol)	1dpf: cns necrosis, fused somite; 4dpf: small size and short body, small head and eyes, pericardial edema, unconsumed egg yolk with no yolk extension, shorten notochord length, dysmorphic axis, underdeveloped tail			III
eif3f (2 pmol)	1dpf: slightly cns necrosis, fused somite; 3dpf: small and short body, small head and eyes, close distance between otoliths, pericardial edema, abnormal notochord development, slightly curled tail			V
eif3ha (0.5 pmol)	No early phenotype; 3dpf: unconsumed egg yolk with no yolk extnsion, a bit body bent and curled tail, slightly tail necrosis	/		V
eif3hb (0.5 pmol)	1dpf: undervelped head and somite; 4dpf: reduced pigement, shorten yolk extension, bent body			II
mpnd (2 pmol)	No early phenotype; 4dpf: small head and eyes, pericardial edema, abnormal yolk shape with no yolk extension, reduced pigment	/		V
mysm1 (0.5 pmol)	1dpf: cns necrosis, curled tail developed; 3dpf: narrow head, funny eyes shape; closed otoliths, abnormal yolk shape with short yolk extension, abnormal notochord shape, slightly curled tail, ratty caudal fin			II
prpf8	Normal at 0.1 pmol; Cell Death above 0.5 pmol	/	/	V
psmd7 (0.5 pmol)	1dpf: serious cns necrosis; 2dpf: small and short body, underdeveloped head, preicardical edema, shorten notochord, thin trunk, fused somite, shorten and fatty tail, shorten yolk extension			III
psmd14	Normal, up to 2 pmol	/	/	V
stambpa	Normal, up to 2 pmol	/	/	V
stambpb	Normal, up to 2 pmol	/	/	V
stambpl1	Normal at 0.1 pmol; Cell Death above 0.5 pmol	/	/	V
Group	Number	Desciption
I	3	Increased expression level and/or patterning
II	16	Decreased expression level
III	13	Decreased expression level with slightly destructive patterning
IV	4	Decreased expression level with severe destructive patterning
V	47	No change in expression level or patterning
nil	2	No samples
